# Supplementary material for: Nitrogen Sources Reprogram Carbon and Nitrogen Metabolism to Promote Andrographolide Biosynthesis in Andrographis paniculata (Burm.f.) Nees Seedlings
Source: Int J Mol Sci. 2024 Apr 3;25(7):3990. doi: 10.3390/ijms25073990 (PMC11012798; doi:10.3390/ijms25073990)
Supplement: Supplementary file 1 [file ijms-25-03990-s001.zip]

Archive with 1 entries (1 files):
- ijms-2895469-supplementary.pdf
